# Supplementary material for: GAD65 deficient mice are susceptible to ethanol-induced impairment of motor coordination and facilitation of cerebellar neuronal firing
Source: PLoS One. 2023 May 22;18(5):e0286031. doi: 10.1371/journal.pone.0286031 (PMC10202268; doi:10.1371/journal.pone.0286031)
Supplement: S1 Data — (XLSX) [file pone.0286031.s001.xlsx]

## Sheet: WT total
cell	Basal firing rate (Hz)	Basal ISI CV	Basal ISI CV2
WT1	10.9	0.210701	0.234347
WT2	24.9	0.112453	0.140774
WT3	12.8	0.211215	0.216057
WT4	21.3	0.0896599	0.104074
WT5	19.8	0.0958194	0.096095
WT6	16.5	0.184224	0.204458
WT7	31.4	0.116823	0.121853
WT8	16.9	0.235234	0.267643
WT9	12.7	0.153299	0.163111
WT10	13.7	0.195906	0.222562
WT11	36.1	0.0764933	0.0692765
WT12	10.6	0.207885	0.231845
WT13	21.2	0.203718	0.242081
WT14	17.2	0.29885	0.138697
WT15	14	0.239093	0.160962
WT16	12	0.155906	0.169451
WT17	12.7	0.093839	0.100596
n	17	17	17
Ave	17.9235	0.169477	0.16964
SD	7.25444	0.064005	0.0601125
SE	1.75946	0.0155235	0.0145794

## Sheet: GAD65-KO total
cell	Basal firing rate (Hz)	Basal ISI CV	Basal ISI CV2
GAD65-KO1	15.7	0.0860252	0.0894669
GAD65-KO2	19.1	0.100655	0.114265
GAD65-KO3	20.8	0.1074	0.12979
GAD65-KO4	16.2	0.208034	0.241688
GAD65-KO5	22.9	0.230654	0.266768
GAD65-KO6	33.9	0.0511185	0.0593623
GAD65-KO7	12.3	0.13942	0.135932
GAD65-KO8	25.7	0.0834306	0.0995269
GAD65-KO9	13.1	0.117888	0.12654
GAD65-KO10	12.7	0.106741	0.0977475
GAD65-KO11	29.2	0.135251	0.136129
n	11	11	11
Ave	20.1455	0.124238	0.13611
SD	7.16301	0.0532503	0.0630101
SE	2.15973	0.0160556	0.0189983

## Sheet: WT 50 mM EtOH
cell	Basal firing rate (Hz)	50 mM EtOH firing rate (Hz)	Ratio (%)	Basal ISI CV	50 mM EtOH ISI CV	Basal ISI CV2	50 mM EtOH ISI CV2
WT1	10.9	14.7	134.862	0.210701	0.144266	0.234347	0.174154
WT2	24.9	29.2	117.269	0.112453	0.107787	0.140774	0.134497
WT3	12.8	15.6	121.875	0.211215	0.1281	0.216057	0.150642
WT4	21.3	23	107.981	0.0896599	0.0844746	0.104074	0.0969297
WT5	19.8	20.7	104.545	0.0958194	0.127826	0.096095	0.127394
WT6	16.5	20.2	122.424	0.184224	0.18929	0.204458	0.204714
WT7	31.4	35.8	114.013	0.116823	0.139471	0.121853	0.129028
WT8	16.9	17.8	105.325	0.235234	0.20647	0.267643	0.210622
n	8	8	8	8	8	8	8
Ave	19.3125	22.125	116.037	0.157016	0.140961	0.173163	0.153498
SD	6.63786	7.17112	10.3273	0.0592347	0.0401237	0.0653383	0.0399326
SE	2.34684	2.53537	3.65127	0.0209426	0.0141859	0.0231006	0.0141183

## Sheet: GAD65-KO 50 mM EtOH
cell	Basal firing rate (Hz)	50 mM EtOH firing rate (Hz)	Ratio (%)	Basal ISI CV	50 mM EtOH ISI CV	Basal ISI CV2	50 mM EtOH ISI CV2
GAD65-KO1	15.7	19.6	124.841	0.0860252	0.122795	0.0894669	0.128677
GAD65-KO2	19.1	24.5	128.272	0.100655	0.138312	0.114265	0.179207
GAD65-KO3	20.8	26.5	127.404	0.1074	0.144405	0.12979	0.189111
GAD65-KO4	16.2	25.6	158.025	0.208034	0.220859	0.241688	0.237027
GAD65-KO5	22.9	29.3	127.948	0.230654	0.227435	0.266768	0.255886
n	5	5	5	5	5	5	5
Ave	18.94	25.1	133.298	0.146554	0.170761	0.168395	0.197982
SD	3.04844	3.55176	13.8885	0.0673723	0.0494219	0.0801547	0.0502786
SE	1.3633	1.5884	6.21112	0.0301298	0.0221022	0.0358463	0.0224853

## Sheet: WT 100-200 mM EtOH
cell	Basal firing rate (Hz)	100-200 mM EtOH firing rate (Hz)	Ratio (%)	Basal ISI CV	100-200 mM EtOH ISI CV	Basal ISI CV2	100-200 mM EtOH ISI CV2
WT9	12.7	14.8	116.535	0.153299	0.259244	0.163111	0.254432
WT10	13.7	21.7	158.394	0.195906	0.271274	0.222562	0.311903
WT11	36.1	44.8	124.1	0.0764933	0.112055	0.0692765	0.0927381
WT12	10.6	15.5	146.226	0.207885	0.175514	0.231845	0.211831
WT13	21.2	25.1	118.396	0.203718	0.175415	0.242081	0.21957
WT14	17.2	27.2	158.14	0.29885	0.0991754	0.138697	0.115948
WT15	14	17.4	124.286	0.239093	0.215429	0.160962	0.195832
WT16	12	14.3	119.167	0.155906	0.178352	0.169451	0.187849
WT17	12.7	18.7	147.244	0.093839	0.0867717	0.100596	0.10057
n	9	9	9	9	9	9	9
Ave	16.6889	22.1667	134.721	0.180554	0.174803	0.166509	0.187853
SD	7.94079	9.62912	17.5318	0.0694968	0.0666213	0.0588909	0.0735709
SE	2.64693	3.20971	5.84393	0.0231656	0.0222071	0.0196303	0.0245236

## Sheet: GAD65-KO 100-200 mM EtOH
cell	Basal firing rate (Hz)	100-200 mM EtOH firing rate (Hz)	Ratio (%)	Basal ISI CV	100-200 mM EtOH ISI CV	Basal ISI CV2	100-200 mM EtOH ISI CV2
GAD65-KO6	33.9	45.8	135.103	0.0511185	0.0521021	0.0593623	0.0483565
GAD65-KO7	12.3	20.3	165.041	0.13942	0.126914	0.135932	0.138823
GAD65-KO8	25.7	33	128.405	0.0834306	0.0936545	0.0995269	0.103625
GAD65-KO9	13.1	16	122.137	0.117888	0.212062	0.12654	0.246113
GAD65-KO10	12.7	18.1	142.52	0.106741	0.294546	0.0977475	0.242975
GAD65-KO11	29.2	40.9	140.068	0.135251	0.134276	0.136129	0.132912
n	6	6	6	6	6	6	6
Ave	21.15	29.0167	138.879	0.105642	0.152259	0.109206	0.152134
SD	9.61868	12.6756	14.855	0.0335706	0.0874685	0.0298295	0.0784267
SE	3.92681	5.17477	6.06452	0.0137051	0.0357089	0.0121778	0.0320176
